# Supplementary material for: Osteoclast-derived IGF1 induces RANKL production in osteocytes and contributes to pagetic lesion formation
Source: JCI Insight. 2023 Jul 24;8(14):e159838. doi: 10.1172/jci.insight.159838 (PMC10443794; doi:10.1172/jci.insight.159838)
Supplement: Supporting data values [file jciinsight-8-159838-s028.xlsx]

## Sheet: Figure 1B
Figure 1B
		WT	cKO	MVNP	MVNP/Igf1-cKO
		79.6	73.3	51.6	69.9
		73.3	72.4	56.9	75
		72.5	68.2	48.5	67.7
		73.5	73.6	52.3	68.6
		76.3	71.2	60.6	78.2
		70.5	70.2	54.6	65.3

## Sheet: Figure 1C
Figure 1C
		WT	cKO	MVNP	MVNP/Igf1-cKO
		88.2	95.2	90.6	91.2
		92.4	89.2	94.4	89.8
		90.6	91	91.2	93.4
		91.2	92.5	92.4	92.8
		92.1	89.3	98.3	94.4
		88.5	90.1	92.6	93.4

## Sheet: Figure 1D
Figure 1D
		WT	cKO	MVNP	MVNP/Igf1-cKO
		6.97	7.75	3.51	6.68
		8.44	6.38	2.87	6.04
		7.52	6.85	4.56	7.26
		8.55	9.34	3.88	6.79
		8.84	8.23	3.55	7.01
		7.65	8.11	2.75	7.16

## Sheet: Figure 2B
Figure 2B
		WT	MVNP PDL-	MVNP PDL+
		9.11	3.26	0.42
		10.36	2.01	0.27
		10.81	1.56	0.04
		8.62	6.68	4.62
		8.16	4.45	1.89
		11.24	2.37	1.13
		6.69	7.28	0
		7.27	3.24	0
		8.25	2.86	5.61
		8.23	1.68	2.54
		11.17	3.73	2.24
		6.81	4.51	3.75
		5.67	5.43	4.05
		6.04	2.98	2.15
		6.48	3.25	0
		7.06	5.81	0
		7.74	3.18	0
		5.27	5.36	0
		6.3	6.61	4.15
		7.75	5.78	2.48
		7.64	5.73	3.67
		7.62	3.04	4.79
		8.06	5.24	0
		11.58	3.73	0
		9.47	2.15	3.29
		12.6	2.07	6.13
		14.66	5	0
		7.73	5.63	4.49
		7.58	6.84	1.71
		11.13	7.28	6.82

## Sheet: Figure 2C
Figure 2C
		WT	MVNP PDL-	MVNP PDL+
		66.67	60.71	43.76
		76.92	59.46	40.91
		75.76	63.04	48.39

## Sheet: Figure 3A
Figure 3A
		Sost/Gapdh				IGF1/Gapdh
		WT	MVNP			WT	MVNP
		5.38	2.73			1.82258	1.87903
		5.12	3.24			1.82661	1.80645
		5.02	3.47			1.75806	1.72984
		5.09	3.03			1.73387	1.67742

## Sheet: Figure 3C
Figure 3C
		Dmp1			Sclerostin
		WT	MVNP		WT	MVNP
		75.778	58.562		48.069	42.842
		70.657	50.617		46.317	42.211
		73.975	45.546		48.876	35.984

## Sheet: Figure4B
Figure 4B
		WT	Igf1-cKO	MVNP	MNVP/Igf1-cKO
		36.11	14.29	47.06	45.45
		29.73	7.6	75	13.89
		19.23	9.68	28.57	25.35
		41.46	6.25	66.67	35.71
		20.83	13.64	41.18	27.27
		28.95	11.54	50.24	27.78
		28.57		65.12
		37.78		36.36
		32.56		55.56
		34.69		69.23

## Sheet: Figure 4C
Figure 4C
		WT	Igf1-cKO	MVNP	MNVP/Igf1-cKO
		621	521	602	597
		527	520	598	561
		532	547	549	488
		458	558	550	532
		560	555	560	545
		552	562

## Sheet: Figure 4D
Figure 4D
		WT	Igf1-cKO	MVNP	MNVP/Igf1-cKO
		39.2	32.3	102.7	55.6
		35.5	31.1	93.3	48.8
		32.8	23.3	85.6	45
		28.1	22.2	78.4	40.7

[truncated: 22 more sheets: Figure 5A, Figure 5B, Figure 5D, Figure 5E, Figure 6A, Figure 6B, Figure 6C, FIgure 6D, Figure 7B, Figure 8 C, Figure 8  E, Figure 8 G, Figure 9 D, S Figure 1C, S. Figure 1D, S Figure 2A, S Figure 2C, S Figure 2E, S Figure 3A , S Figure 3B …]
